# Supplementary material for: Leptospirosis Risk Assessment in Rodent Populations and Environmental Reservoirs in Humanitarian Aid Settings in Thailand
Source: Microorganisms. 2024 Dec 27;13(1):29. doi: 10.3390/microorganisms13010029 (PMC11767840; doi:10.3390/microorganisms13010029)
Supplement: Supplementary file 1 [file microorganisms-13-00029-s001.zip]

Archive with 1 entries (1 files):
- microorganisms-3366569-supplementary.pdf
